# Supplementary material for: Pyrethroid Resistance in the Major Malaria Vector Anopheles funestus is Exacerbated by Overexpression and Overactivity of the P450 CYP6AA1 Across Africa
Source: Genes (Basel). 2018 Mar 2;9(3):140. doi: 10.3390/genes9030140 (PMC5867861; doi:10.3390/genes9030140)
Supplement: Supplementary file 1 [file genes-09-00140-s001.zip]

Archive with 2 entries (2 files):
- Suppl Figures Ibrahim et al 2018_genes.pptx
- SuppI Tables Ibrahim et al 2018_genes.doc
